# Supplementary material for: A data-driven analysis, and its limitations, of the spatial flood archive of Flanders, Belgium to assess the impact of soil sealing on flood volume and extent
Source: PLoS One. 2020 Oct 1;15(10):e0239583. doi: 10.1371/journal.pone.0239583 (PMC7529315; doi:10.1371/journal.pone.0239583)
Supplement: S1 Data — ID = flood polygon ID, year = year of the flood occurrence, Vol = volume of water in flood polygon (m3), Area = extent of flood polygon (m2), PrecSum14 = 14 day accumulated precipitation (mm/14 days), PrecSum30 = 30 day accumulated precipitation (mm/30 days), PP = hourly peak precipitation (mm/hr), PP6 = 6 hourly peak precipitation (mm/6 hr), Flow_Acc = flow accumulation in flood polygon (nr of pixels upstream of flood polygon), Urban = urban fraction upstream of flood polygon, Edgedens = edge density of urban area upstream of flood polygon (m/m2), Mean_Area = mean area (m2) of urban area upstream of flood polygon. (TXT) [file pone.0239583.s001.txt]

ID	year	Vol	Area	PrecSum14	PrecSum30	PP	PP6	Flow_Acc	Urban	Edgedens	Mean_Area
2050	1999	7802.195	22510.696	102.01	114	4.26	2	113934	0.0147	0.2	400
11455	1999	16825.936	29229.907	102.01	114	4.26	2	33287	0	0	0
11461	1999	713.393	4453.419	102.01	114	4.26	2	10889	0	0	0
11488	1999	2456.25	6552.39	102.01	114	4.26	2	134704	0.0606	0.15	800
11491	1999	1038.09	2668.016	102.01	114	4.26	2	146299	0	0	0
11493	1999	10740.789	14945.1	102.01	114	4.26	2	115628	0	0	0
11462	1999	1439.002	10091.831	102.01	114	4.26	2	11561	0	0	0
11463	1999	1401.27	9001.031	102.01	114	4.26	2	71851	0	0	0
11470	1999	1370.264	6900.575	102.01	114	4.26	2	135497	0	0	0
11471	1999	2099.689	5783.408	102.01	114	4.26	2	133606	0	0	0
11472	1999	2466.099	6021.961	102.01	114	4.26	2	117678	0	0	0
11474	1999	65.042	112.565	102.01	114	4.26	2	225099	0.0932	0.1	2200
11475	1999	31986.289	93881.969	102.01	114	4.26	2	222961	0	0	0
11478	1999	1576.844	6458.677	102.01	114	4.26	2	134612	0	0	0
11480	1999	701.385	4363.512	102.01	114	4.26	2	144335	0	0	0
11483	1999	634.673	4083.405	102.01	114	4.26	2	13928	0.0327	0.13	1300
11466	1999	731.423	6216.186	102.01	114	4.26	2	202559	0.0769	0.15	800
11434	1999	11469.148	25904.33	102.01	114	4.26	2	417886	0.0096	0.2	400
11437	1999	13469.402	69032.41	102.01	114	4.26	2	474766	0.3238	0.09	4533.33
11438	1999	4175.081	34139.928	102.01	114	4.26	2	17765	1	0.2	400
11486	1999	1992.247	11067.41	102.01	114	4.26	2	82503	0.0593	0.13	1400
11468	1999	1515.306	8997.523	102.01	114	4.26	2	194651	0	0	0
11448	1999	2819.471	9275.243	102.01	114	4.26	2	4341	0.08	0.2	800
11452	1999	1965.944	6793.257	102.01	114	4.26	2	515331	0	0	0
2047	1999	11044.696	47588.081	102.01	114	4.26	2	451485	0.1132	0.15	1600
11442	1999	6539.871	578051.996	102.01	114	4.26	2	492039	1	0.2	400
11450	1999	1620.925	9681.304	102.01	114	4.26	2	414360	0.0163	0.2	800
11457	1999	3365.236	13762.705	102.01	114	4.26	2	558770	0.0769	0.2	800
11459	1999	2071.834	4491.375	102.01	114	4.26	2	30491	0.2	0.1	2000
11487	1999	5311.866	11146.676	102.01	114	4.26	2	15179	0	0	0
5439	2010	26892.102	36729.448	66.85	117	8.28	3.4	287830	0.5357	0.12	1500
5416	2010	4797.697	13938.947	66.85	117	8.28	3.4	516518	0.0556	0.2	400
5414	2010	33359.242	72453.921	66.85	117	8.28	3.4	406818	0.025	0.18	480
5432	2010	3703.415	12276.65	66.85	117	8.28	3.4	13200	0.0351	0.2	800
5307	2010	96561.383	352875.956	66.85	117	8.28	3.4	380125	0.1323	0.125	1360
5325	2010	1657.447	6556.352	66.85	117	8.28	3.4	144345	0	0	0
5427	2010	3411.93	13960.265	66.85	117	8.28	3.4	558886	0.4118	0.19	933.33
5429	2010	2123.493	4663.299	66.85	117	8.28	3.4	31338	0.26	0.09	2600
5326	2010	39898.609	79581.378	66.85	117	8.28	3.4	48326	0.0683	0.11	1466.67
5503	2010	71711.406	99174.628	66.85	117	8.28	3.4	480034	0.1641	0.15	1050
5517	2010	27959.98	149582.017	66.85	117	8.28	3.4	492039	0.6667	0.2	400
5437	2010	24.323	668.543	66.85	117	8.28	3.4	1853	1	0.15	800
11906	1998	55991.738	139747.581	45	103	9.31	1.6	384041	0.1176	0.2	800
11129	1995	5300.929	54758.83	62.24	169	3.28	1.9	17377	0.75	0.12	3600
10990	1993	13284.937	115736.075	100.24	179	4.64	1.4	17092	0.775	0.11	4133.33
12139	2003	2006.74	9772.563	53.1	113	3.22	1.5	115744	0.1429	0.2	400
12129	2003	13928.994	43504.254	53.1	113	3.22	1.5	48548	0	0	0
12140	2003	2206.573	7176.645	53.1	113	3.22	1.5	4325	0	0	0
