# Supplementary material for: A data-driven analysis, and its limitations, of the spatial flood archive of Flanders, Belgium to assess the impact of soil sealing on flood volume and extent
Source: PLoS One. 2020 Oct 1;15(10):e0239583. doi: 10.1371/journal.pone.0239583 (PMC7529315; doi:10.1371/journal.pone.0239583)
Supplement: S2 Data — ID = flood polygon ID, year = year of the flood occurrence, Vol = volume of water in flood polygon (m3), Area = extent of flood polygon (m2), PrecSum14 = 14 day accumulated precipitation (mm/14 days), PrecSum30 = 30 day accumulated precipitation (mm/30 days), PP = hourly peak precipitation (mm/hr), PP6 = 6 hourly peak precipitation (mm/6 hr), Flow_Acc = flow accumulation in flood polygon (nr of pixels upstream of flood polygon), Urban = urban fraction upstream of flood polygon, Edgedens = edge density of urban area upstream of flood polygon (m/m2), Mean_Area = mean area (m2) of urban area upstream of flood polygon. (TXT) [file pone.0239583.s002.txt]

ID	year	Vol	Area	PrecSum14	PrecSum30	PP	PP6	Flow_Acc	Urban	Edgedens	Mean_Area
11049	1988	22677.62	32540.54281	47.1	62	3.08	1	190135	0	0	0
11050	1988	4774.375	39422.60928	47.1	62	3.08	1	1544324	0	0	0
11051	1988	43568.73	45785.83341	47.1	62	3.08	1	211902	0	0	0
11052	1988	2243.033	39047.91936	47.1	62	3.08	1	363	0	0	0
11054	1988	178.602	98473.10192	47.1	62	3.08	1	7	0	0	0
11058	1988	11797.92	61224.90507	47.1	62	3.08	1	463226	0	0	0
11088	1993	0.296	284.469	73.5	84	2.44	1.6	41	0	0	0
11091	1993	0.158	10.543	73.5	84	2.44	1.6	16	0	0	0
110911	1993	6.067	143.964	73.5	84	2.44	1.6	217	0.1111	0.2	400
110912	1993	0.019	1.271	73.5	84	2.44	1.6	7	0	0	0
110913	1993	60.186	244.337	73.5	84	2.44	1.6	1607	0	0	0
11272	1999	5029.486	39283.12	77.2	105	9.100000381	4	21807	0	0	0
11273	1999	17052.78	33689.277	77.2	105	9.100000381	4	279803	0.6207	0.07	7200
11274	1999	16692.71	55443.089	77.2	105	9.100000381	4	186510	0	0	0
11275	1999	7290.405	8433.182	77.2	105	9.100000381	4	29833	0	0	0
11276	1999	3743.524	13104.299	77.2	105	9.100000381	4	299898	0.0769	0.2	400
11277	1999	1301.966	3226.833	77.2	105	9.100000381	4	319237	0	0	0
11278	1999	7368.292	18787.83687	77.2	105	9.100000381	4	378208	0.0082	0.17	600
11279	1999	13013.21	24550.0204	77.2	105	9.100000381	4	52707	0	0	0
11280	1999	34661.97	84595.76237	77.2	105	9.100000381	4	458437	0.0583	0.15	800
112801	1999	25.428	588.967	77.2	105	9.100000381	4	216	0.2333	0.14	1400
112802	1999	0.143	9.53	77.2	105	9.100000381	4	1604	0	0	0
12342	2003	3859.801	21032.051	96.3	119	4.5	1.7	95601	0.0267	0.15	800
12345	2002	6413.143	21984.586	83	100	7	1.2	2274	0	0	0
12346	2003	1297.178	5832.688	96.3	119	4.5	1.7	62770	0.375	0.07	7200
12347	2003	25550.1	342528.867	96.3	119	4.5	1.7	1965652	0	0	0
12349	2002	1552.049	3639.369	83	100	7	1.2	13553	0.3333	0.2	600
12354	2003	15356.03	160109.203	96.3	119	4.5	1.7	1543564	0	0	0
12355	2003	29396.4	83787.865	96.3	119	4.5	1.7	15264	0.3663	0.075	4200
12356	2003	171.757	1206.657	96.3	119	4.5	1.7	9592	0.2769	0.12	1800
12358	2003	6707.941	12060.941	96.3	119	4.5	1.7	212069	0	0	0
12371	2003	5761.612	4376.246	96.3	119	4.5	1.7	273	0.3871	0.11	1600
12372	2003	1226.02	8911.763	96.3	119	4.5	1.7	708490	0.6018	0.06	18133.3
12507	1993	8467.419	17031.272	73.5	84	2.44	1.6	212733	0	0	0
125071	1993	26.211	315.841	73.5	84	2.44	1.6	90	1	0.15	800
12509	1993	547.921	8529.851	73.5	84	2.44	1.6	1544433	0	0	0
125091	1993	5.199	297.98	73.5	84	2.44	1.6	3	0	0	0
125092	1993	0.958	69.897	73.5	84	2.44	1.6	457	0	0	0
12511	1993	20662.15	56320.998	73.5	84	2.44	1.6	324410	0	0	0
12514	1993	5331.727	17186.382	73.5	84	2.44	1.6	21246	0.25	0.14	1000
12516	1993	4299.677	16606.672	73.5	84	2.44	1.6	137861	0.3158	0.08	2400
12517	1993	6835.512	20979.711	73.5	84	2.44	1.6	164590	0.0222	0.2	400
12518	1993	145346.5	55043.325	73.5	84	2.44	1.6	316669	0.0714	0.17	600
12545	1988	0.066	4.416	47.1	62	3.08	1	21	0	0	0
125471	1988	0.075	5.027	47.1	62	3.08	1	0	0	0	0
125472	1988	0.114	7.572	47.1	62	3.08	1	2	0	0	0
125473	1988	0.009	0.592	47.1	62	3.08	1	132767	0	0	0
125474	1988	0.581	38.709	47.1	62	3.08	1	133028	0	0	0
125475	1988	0.019	1.284	47.1	62	3.08	1	0	0.0403	0.12	2000
125476	1988	0.15	9.987	47.1	62	3.08	1	2	0.0403	0.12	2000
12561	2003	1186.376	7903.013	96.3	119	4.5	1.7	130472	0	0	0
12562	2003	173.325	1238.186	96.3	119	4.5	1.7	50	0	0	0
12600	2003	12975.25	33499.277	96.3	119	4.5	1.7	31710	0.0435	0.2	400
12601	2003	3492.029	26267.07	96.3	119	4.5	1.7	488771	0	0	0
12602	2003	6068.312	11677.771	96.3	119	4.5	1.7	373150	0	0	0
12603	2003	4852.609	28480.68	96.3	119	4.5	1.7	678784	0	0	0
12605	2003	4209.424	5178.578	96.3	119	4.5	1.7	306972	0.0435	0.2	400
12606	2003	1280.959	5692.334	96.3	119	4.5	1.7	138935	0	0	0
5708	2010	0.005900495	0.393	48.1	101	8.229999542	3.3	3	0.4286	0.1	4800
5709	2010	0.856	57.035	48.1	101	8.229999542	3.3	167	0.6667	0.15	800
5710	2010	9.514	258.589	48.1	101	8.229999542	3.3	5	1	0.15	800
57101	2010	0.063	4.184	48.1	101	8.229999542	3.3	4	0	0	0
5711	2010	1321.134	10223.015	48.1	101	8.229999542	3.3	581682	0.1034	0.13	1200
5712	2010	1028.886	1906.685	48.1	101	8.229999542	3.3	601402	0.0952	0.1	3000
7827	2010	453.729	4085.935	48.1	101	8.229999542	3.3	314712	0.1667	0.11	1333.3
7830	2010	71.48	980.434	48.1	101	8.229999542	3.3	228	0.5745	0.03	16200
78301	2010	35.352	819.749	48.1	101	8.229999542	3.3	994	0.4138	0.07	4800
78302	2010	3688.995	18507.499	48.1	101	8.229999542	3.3	398695	0.6098	0.08	3333.3
7831	2010	1352.05	3090.392	48.1	101	8.229999542	3.3	8673	0.5	0.15	800
7833	2010	2514.795	8775.041	48.1	101	8.229999542	3.3	353164	0	0	0
78341	2010	0.046	3.037	48.1	101	8.229999542	3.3	151	0.9524	0.095	8000
7834	2010	221.416	1443.832	48.1	101	8.229999542	3.3	317025	0	0	0
7847	2010	948.64	2997.121	48.1	101	8.229999542	3.3	207385	0	0	0
78881	2010	5954.251	20102.256	48.1	101	8.229999542	3.3	703102	0.3947	0.11	2000
78882	2010	35.651	494.974	48.1	101	8.229999542	3.3	82	0.96	0.08	9600
7888	2010	2966.868	7617.869	48.1	101	8.229999542	3.3	339	0.5	0.2	400
7889	2010	11261.86	40746.548	48.1	101	8.229999542	3.3	719552	0.5769	0.09	6000
78891	2010	95.883	3620.656	48.1	101	8.229999542	3.3	172	0	0	0
7890	2010	893.016	11478.543	48.1	101	8.229999542	3.3	17	0	0	0
7891	2010	771.328	4865.31	48.1	101	8.229999542	3.3	60438	0.4211	0.09	3200
7892	2010	2272.661	20927.563	48.1	101	8.229999542	3.3	1836	0	0	0
7893	2010	1703.274	5780.546	48.1	101	8.229999542	3.3	9795	1	0.2	400
78931	2010	520.268	3198.876	48.1	101	8.229999542	3.3	35007	0.25	0.13	1200
78932	2010	1326.509	2639.51	48.1	101	8.229999542	3.3	193	0.9286	0.07	5200
7894	2010	6293.032	7166.201	48.1	101	8.229999542	3.3	1564	0.5	0.2	400
7895	2010	1533.061	6540.461	48.1	101	8.229999542	3.3	281809	0.1864	0.16	733.3
7896	2010	580.292	1484.589	48.1	101	8.229999542	3.3	303177	0.2222	0.2	400
7897	2010	0.415	27.698	48.1	101	8.229999542	3.3	9	0	0	0
78971	2010	1102.835	2304.231	48.1	101	8.229999542	3.3	307780	0	0	0
80541	2010	0.276	18.412	48.1	101	8.229999542	3.3	284	0	0	0
80542	2010	3256.167	5524.949	48.1	101	8.229999542	3.3	67	0.5	0.2	400
8060	2010	571.798	17107.378	48.1	101	8.229999542	3.3	363408	0.2778	0.075	8000
8064	2010	2689.969	16437.62	48.1	101	8.229999542	3.3	617	0.2911	0.09	9200
9450	2010	381.768	22214.866	48.1	101	8.229999542	3.3	578	0	0	0
9511	2010	2416.864	28732.465	48.1	101	8.229999542	3.3	704	0	0	0
9512	2010	1041.431	22691.879	48.1	101	8.229999542	3.3	105	0	0	0
9516	2010	15.935	561.225	48.1	101	8.229999542	3.3	35	0	0	0
95161	2010	166.005	781.027	48.1	101	8.229999542	3.3	11	0	0	0
95162	2010	137.541	835.308	48.1	101	8.229999542	3.3	21	0	0	0
9518	2010	0.219	14.604	48.1	101	8.229999542	3.3	2	0	0	0
95181	2010	0.138	9.185	48.1	101	8.229999542	3.3	3	0	0	0
95182	2010	3.215	225.768	48.1	101	8.229999542	3.3	6	0	0	0
9520	2010	26.204	832.149	48.1	101	8.229999542	3.3	10	0	0	0
9521	2010	492.103	9460.073	48.1	101	8.229999542	3.3	33	0	0	0
9526	2010	20.984	10325.294	48.1	101	8.229999542	3.3	44	0	0	0
11053	1988	1626.739	17458.643	47.1	62	3.08	1	1579	0	0	0
12343	2003	1750.951	7054.152	96.3	119	4.5	1.7	205405	0.2353	0.075	3200
12546	1988	0.053	3.525	47.1	62	3.08	1	4	0	0	0
1	2016	53742.38	192036.182	53.4	105	2.930000067	0.85	1544433	0.46	0.06	12266.7
2	2016	1077.441	6348.525	53.4	105	2.930000067	0.85	281827	0.175	0.2	466.7
3	2016	580.057	3595.123	53.4	105	2.930000067	0.85	800	0.8475	0.06	20000
4	2016	371.348	2081.708	53.4	105	2.930000067	0.85	8652	0.5	0.15	800
5	2016	3790.936	10153.984	53.4	105	2.930000067	0.85	1205	0	0	0
6	2016	292.11	1836.505	53.4	105	2.930000067	0.85	1696	0.0909	0.2	400
7	2016	1848.679	3923.139	53.4	105	2.930000067	0.85	3782	0.1034	0.12	2100
8	2016	251.285	1983.353	53.4	105	2.930000067	0.85	497	0.4211	0.09	3200
9	2016	276.758	1283.699	53.4	105	2.930000067	0.85	717735	0.634	0.1	3200
