# Supplementary material for: A data-driven analysis, and its limitations, of the spatial flood archive of Flanders, Belgium to assess the impact of soil sealing on flood volume and extent
Source: PLoS One. 2020 Oct 1;15(10):e0239583. doi: 10.1371/journal.pone.0239583 (PMC7529315; doi:10.1371/journal.pone.0239583)
Supplement: S3 Data — ID = flood polygon ID, YMD = year, month and day of the flood occurrence, Vol = volume of water in flood polygon (m3), Area = extent of flood polygon (m2), PrecSum14 = 14 day accumulated precipitation (mm/14 days), PrecSum30 = 30 day accumulated precipitation (mm/30 days), PP = hourly peak precipitation (mm/hr), PP6 = 6 hourly peak precipitation (mm/6 hr), Flow_Acc = flow accumulation in flood polygon (nr of pixels upstream of flood polygon), Urban = urban fraction upstream of flood polygon, Edgedens = edge density of urban area upstream of flood polygon (m/m2), Mean_Area = mean area (m2) of urban area upstream of flood polygon. (TXT) [file pone.0239583.s003.txt]

ID	YMD	Vol	Area	PrecSum14	PrecSum30	PP	PP6	Flow_Acc	Urban	Edgedens	Mean_Area
408	19880312	2613.194	7784.333239	59.8	73	2.730000019	1.4	1417463	0.4667	0.09	2800
33331	19880312	0.376	25.037	59.8	73	2.730000019	1.4	4	0	0	0
33332	19880312	536.797	2247.858	59.8	73	2.730000019	1.4	58	0	0	0
33333	19880312	95.694	531.41	59.8	73	2.730000019	1.4	1417558	0	0	0
14752	19980913	13417.91	66363.887	65.5	118	9.069999695	6.4	7045	0	0	0
14763	19980913	148.136	629.66	65.5	118	9.069999695	6.4	1572	0	0	0
14764	19980913	1457.064	5452.004	65.5	118	9.069999695	6.4	686	0.1	0.2	400
444	19980913	13.879	512.193	65.5	118	9.069999695	6.4	78979	0	0	0
4441	19980913	497.895	9935.368	65.5	118	9.069999695	6.4	206	0	0	0
482	19980913	251383.6	369781.359	65.5	118	9.069999695	6.4	451526	0.007	0.2	400
14766	19980913	11162.35	22820.807	65.5	118	9.069999695	6.4	1565784	0.3548	0.11	4400
489	19980913	13042.49	19734.845	65.5	118	9.069999695	6.4	79028	0	0	0
511	19980913	5083.035	30305.509	65.5	118	9.069999695	6.4	583204	0.0513	0.2	400
512	19980913	2478.82	12303.691	65.5	118	9.069999695	6.4	219343	0.1	0.15	800
551	19980913	29033.7	33083.01	65.5	118	9.069999695	6.4	217557	0.0968	0.12	1200
552	19980913	23552.69	26780.036	65.5	118	9.069999695	6.4	120903	0	0	0
554	19980913	308.456	2196.541	65.5	118	9.069999695	6.4	6747	0	0	0
556	19980913	228.118	1228.433	65.5	118	9.069999695	6.4	3567	0	0	0
557	19980913	861.91	1576.06	65.5	118	9.069999695	6.4	10957	0	0	0
559	19980913	126.363	187.34	65.5	118	9.069999695	6.4	5776	0	0	0
560	19980913	100.999	1340.058	65.5	118	9.069999695	6.4	4949	0	0	0
1050	19980913	32812.13	133666.771	65.5	118	9.069999695	6.4	458983	0.3424	0.07	9314.3
1055	19980913	79485.13	108254.642	65.5	118	9.069999695	6.4	1658024	0.1795	0.19	700
1059	19980913	499643.4	625426.057	65.5	118	9.069999695	6.4	1344758	0.0417	0.15	800
1124	19980913	3325.457	15835.039	65.5	118	9.069999695	6.4	1766373	0.0286	0.17	1200
1125	19980913	1780.347	19537.772	65.5	118	9.069999695	6.4	1675817	0.0306	0.17	1200
1126	19980913	2815.567	4881.996	65.5	118	9.069999695	6.4	14685	0.5455	0.07	7200
14643	19980913	18286.24	54296.809	65.5	118	9.069999695	6.4	603088	0.1176	0.15	800
1160	19980913	98176.27	703373.564	65.5	118	9.069999695	6.4	2136308	0	0	0
11601	19980913	99944.39	212705.555	65.5	118	9.069999695	6.4	2216558	0.0234	0.175	533.3
3324	19980913	50423.13	95634.824	65.5	118	9.069999695	6.4	1497602	0.0141	0.2	400
3327	19980913	1508.93	12208.171	65.5	118	9.069999695	6.4	56979	0	0	0
33271	19980913	154.33	967.226	65.5	118	9.069999695	6.4	304	0	0	0
3330	19980913	27048.76	78580.764	65.5	118	9.069999695	6.4	802683	0.5357	0.08	4800
3331	19980913	74038.37	382711.827	65.5	118	9.069999695	6.4	903160	0.0909	0.175	800
33312	19980913	68145.08	274733.992	65.5	118	9.069999695	6.4	1123417	0.029	0.1	1600
3335	19980913	8232.472	64991.197	65.5	118	9.069999695	6.4	307151	0.1176	0.11	2560
441	19980913	2119.144	25496.84	65.5	118	9.069999695	6.4	182	0	0	0
553	19980913	853.182	5149.176	65.5	118	9.069999695	6.4	154534	0	0	0
555	19980913	493.183	2024.557	65.5	118	9.069999695	6.4	5732	0	0	0
558	19980913	622.667	3474.425	65.5	118	9.069999695	6.4	26127	0	0	0
33311	19980913	0.281	18.702	65.5	118	9.069999695	6.4	1038967	0	0	0
33351	19980913	28.576	145.272	65.5	118	9.069999695	6.4	1412335	0	0	0
33352	19980913	1173.435	16652.941	65.5	118	9.069999695	6.4	1411705	0	0	0
33353	19980913	6.167	28.795	65.5	118	9.069999695	6.4	1412497	0	0	0
1161	20040806	491.743	6756.524	1.55	64	0.409999996	0.1	5027	0	0	0
1162	20040806	7531.222	36870.411	1.55	64	0.409999996	0.1	2733	0	0	0
1163	20040806	11301.84	32431.655	1.55	64	0.409999996	0.1	3472	1	0.17	1200
1164	20040806	96903.52	152049.402	1.55	64	0.409999996	0.1	26660	1	0.14	1600
1165	20040806	106420.9	112570.898	1.55	64	0.409999996	0.1	10079	0	0	0
1166	20040806	3070.827	12058.876	1.55	64	0.409999996	0.1	42032	0.75	0.1	3600
3328	20040806	877.95	4904.38	1.55	64	0.409999996	0.1	93661	0.0645	0.15	800
1199	20071108	1757.569	6058.271	40.7	43	4.889999866	1.5	146180	0.2	0.2	400
1200	20071108	499.606	6302.222	40.7	43	4.889999866	1.5	693	0.0476	0.2	600
15192	20100814	57058.84	136659.049	31.7	53	5.78000021	2.1	103239	0	0	0
4624	20100814	544.376	7664.7	31.7	53	5.78000021	2.1	72602	0.875	0.1	5600
4626	20100814	10415.41	12258.426	31.7	53	5.78000021	2.1	210725	0.8	0.15	800
4627	20100814	4013.503	16678.465	31.7	53	5.78000021	2.1	948193	0	0	0
15193	20100814	8626.201	17668.664	31.7	53	5.78000021	2.1	19669	0.3333	0.11	3200
4629	20100814	1053.905	4606.968	31.7	53	5.78000021	2.1	377	1	0.2	400
4630	20100814	144.191	880.914	31.7	53	5.78000021	2.1	154	1	0.2	600
3886	20101112	3063.161	30776.789	45.5	66	4.079999924	4.4	2408401	0.2712	0.075	3200
147821	20101112	0.114	7.576	45.5	66	4.079999924	4.4	37	0	0	0
147822	20101112	66.76	2169.878	45.5	66	4.079999924	4.4	2620	0.0676	0.1	2533.3
147823	20101112	2.925	31.503	45.5	66	4.079999924	4.4	2	0	0	0
147824	20101112	5406.677	35098.241	45.5	66	4.079999924	4.4	38952	0.3077	0.15	1600
147825	20101112	0.441	29.381	45.5	66	4.079999924	4.4	26	0.175	0.13	1400
147841	20101112	20130.98	119268.064	45.5	66	4.079999924	4.4	1119827	0.0476	0.2	400
147842	20101112	251.637	4265.948	45.5	66	4.079999924	4.4	1010	0.1552	0.13	3600
147843	20101112	11.242	298.955	45.5	66	4.079999924	4.4	11	0	0	0
147844	20101112	62.269	336.714	45.5	66	4.079999924	4.4	1277	0.2	0.2	400
147845	20101112	161.963	3313.915	45.5	66	4.079999924	4.4	177	0.3077	0.15	800
147846	20101112	27966.12	18967.611	45.5	66	4.079999924	4.4	1123625	0.0606	0.15	1200
149191	20101112	2699.35	21455.684	45.5	66	4.079999924	4.4	33027	1	0.12	2000
149192	20101112	403.018	3367.862	45.5	66	4.079999924	4.4	5859	0	0	0
149193	20101112	3458.518	25826.639	45.5	66	4.079999924	4.4	7234	0	0	0
14921	20101112	10956.01	202033.104	45.5	66	4.079999924	4.4	2451624	0.3333	0.2	400
149211	20101112	9140.704	112446.665	45.5	66	4.079999924	4.4	7537	0	0	0
41431	20101112	71.889	856.994	45.5	66	4.079999924	4.4	8	1	0.2	400
41432	20101112	1171.26	5488.016	45.5	66	4.079999924	4.4	1430221	0	0	0
41433	20101112	3664.805	37487.535	45.5	66	4.079999924	4.4	312388	0.0588	0.2	400
41434	20101112	32.613	2616.66	45.5	66	4.079999924	4.4	457732	0	0	0
41435	20101112	2384.018	61351.36	45.5	66	4.079999924	4.4	1456028	0.1	0.125	1600
41436	20101112	1487.896	23242.933	45.5	66	4.079999924	4.4	455	0	0	0
41437	20101112	0.431	28.761	45.5	66	4.079999924	4.4	0	0	0	0
41438	20101112	568.695	11348.468	45.5	66	4.079999924	4.4	527435	0	0	0
41439	20101112	3401.463	75129.206	45.5	66	4.079999924	4.4	2084214	0	0	0
414310	20101112	178.068	18971.299	45.5	66	4.079999924	4.4	22050	0	0	0
4143	20101112	23545.45	160621.296	45.5	66	4.079999924	4.4	2136324	0.4435	0.09	4400
41741	20101112	42.029	345.608	45.5	66	4.079999924	4.4	24	0	0	0
41742	20101112	32.402	1731.133	45.5	66	4.079999924	4.4	10355	0.1356	0.11	2133.3
41743	20101112	487.955	6591.059	45.5	66	4.079999924	4.4	356	0.4	0.15	1200
41744	20101112	260.239	5857.246	45.5	66	4.079999924	4.4	18156	0	0	0
41745	20101112	0.277	18.455	45.5	66	4.079999924	4.4	81	0.0984	0.17	600
41746	20101112	299.495	1453.577	45.5	66	4.079999924	4.4	2241	0	0	0
4466	20101112	3454.773	6510.197	45.5	66	4.079999924	4.4	21069	0	0	0
4600	20101112	1.52	101.312	45.5	66	4.079999924	4.4	6	0.6316	0.07	4800
4601	20101112	80.58	904.797	45.5	66	4.079999924	4.4	2458	0.68	0.08	3400
4602	20101112	1430.668	6068.907	45.5	66	4.079999924	4.4	1701548	0.5	0.17	1200
4603	20101112	6.74	144.881	45.5	66	4.079999924	4.4	62	0.3478	0.1	5333.3
46031	20101112	0.168	11.208	45.5	66	4.079999924	4.4	39	0	0	0
46121	20101112	4.52	511.692	45.5	66	4.079999924	4.4	19	0	0	0
46122	20101112	315.581	4931.84	45.5	66	4.079999924	4.4	108819	0.0183	0.2	400
46123	20101112	5.925	39.381	45.5	66	4.079999924	4.4	68352	0	0	0
46124	20101112	0.111	7.367	45.5	66	4.079999924	4.4	0	0	0	0
4628	20101112	5977.96	4996.501	45.5	66	4.079999924	4.4	769	0	0	0
4777	20101112	2818.236	6630.835	45.5	66	4.079999924	4.4	4369	0.0307	0.2	400
5731	20101112	50167.78	85103.499	45.5	66	4.079999924	4.4	682898	0	0	0
5797	20101112	834.186	7219.421	45.5	66	4.079999924	4.4	52863	0	0	0
58001	20101112	0.425	28.311	45.5	66	4.079999924	4.4	1	0.1111	0.15	800
5800	20101112	584.221	4391.458	45.5	66	4.079999924	4.4	1662	0.6	0.13	1200
58002	20101112	417.117	1954.794	45.5	66	4.079999924	4.4	1676722	0.125	0.2	400
6050	20101112	3483.798	26758.643	45.5	66	4.079999924	4.4	14538	0.2083	0.16	666.7
6051	20101112	385.081	3375.512	45.5	66	4.079999924	4.4	5128	0.5	0.2	400
6053	20101112	8.598	812.901	45.5	66	4.079999924	4.4	154	1	0.13	1200
14624	20101112	1285.193	10199.843	45.5	66	4.079999924	4.4	27	0	0	0
14625	20101112	729.847	20746.414	45.5	66	4.079999924	4.4	2106944	0	0	0
151021	20101112	10.965	1212.963	45.5	66	4.079999924	4.4	9	0	0	0
151022	20101112	6.812	547.552	45.5	66	4.079999924	4.4	22	0	0	0
151023	20101112	0.875	58.325	45.5	66	4.079999924	4.4	13	0	0	0
151024	20101112	6647.701	34310.171	45.5	66	4.079999924	4.4	72593	0.1395	0.17	600
68191	20101112	50.023	886.5	45.5	66	4.079999924	4.4	64216	0	0	0
68192	20101112	340.377	4801.491	45.5	66	4.079999924	4.4	63408	0	0	0
68193	20101112	748.224	13687.699	45.5	66	4.079999924	4.4	1529	0	0	0
146261	20101112	92.765	1853.055	45.5	66	4.079999924	4.4	149	0	0	0
146262	20101112	348.543	7970.517	45.5	66	4.079999924	4.4	81	0	0	0
146263	20101112	149.155	3137.446	45.5	66	4.079999924	4.4	117	0	0	0
146264	20101112	397.763	6522.613	45.5	66	4.079999924	4.4	885867	0	0	0
146265	20101112	76.983	422.252	45.5	66	4.079999924	4.4	8	0	0	0
146271	20101112	2873.456	39938.308	45.5	66	4.079999924	4.4	866455	0.25	0.2	400
146272	20101112	0.317	21.115	45.5	66	4.079999924	4.4	237	0	0	0
146273	20101112	3961.856	32103.495	45.5	66	4.079999924	4.4	9766	0	0	0
146274	20101112	337.48	4144.322	45.5	66	4.079999924	4.4	75	0	0	0
151035	20101112	53556.98	176718.797	45.5	66	4.079999924	4.4	8569	0	0	0
6820	20101112	3406.929	12169.896	45.5	66	4.079999924	4.4	1846	0	0	0
14628	20101112	11494.09	42519.736	45.5	66	4.079999924	4.4	41733	0	0	0
14630	20101112	8526.541	32520.843	45.5	66	4.079999924	4.4	18720	0	0	0
5739	20101112	4.04	89.659	45.5	66	4.079999924	4.4	1701558	1	0.1	2800
5743	20101112	2397.175	10817.347	45.5	66	4.079999924	4.4	2453939	0.5	0.14	1400
5749	20101112	31.135	918.858	45.5	66	4.079999924	4.4	130482	0.2985	0.12	4000
5802	20101112	4253.592	18181.446	45.5	66	4.079999924	4.4	11547	0.5	0.09	5400
5805	20101112	5.27	188.822	45.5	66	4.079999924	4.4	37504	0.75	0.13	1200
58051	20101112	0.344	22.958	45.5	66	4.079999924	4.4	37564	0.6667	0.15	800
14783	20101213	135264.2	117819.279	20	34	2.50999999	0.8	63495	0.1818	0.15	800
41561	20101213	39.511	207.419	20	34	2.50999999	0.8	1417472	0	0	0
41562	20101213	1.239	128.931	20	34	2.50999999	0.8	9	0.0169	0.2	400
41563	20101213	6380.36	31737.634	20	34	2.50999999	0.8	311650	0.1053	0.15	800
41564	20101213	31558.73	185910.325	20	34	2.50999999	0.8	1412585	0.5484	0.12	1700
1	20160526	1030.39	9244.584	27.8	83	13.59000015	4.3	138979	1	0.15	800
4	20160526	306.045	1945.114	27.8	83	13.59000015	4.3	109130	1	0.2	400
5	20160526	66.15	1068.669	27.8	83	13.59000015	4.3	5676	0.3667	0.08	4400
6	20160526	1057.46	6879.509	27.8	83	13.59000015	4.3	30638	0.2931	0.12	1360
23	20160526	478.841	4528.585	27.8	83	13.59000015	4.3	37116	0.4286	0.13	1200
2	20160601	509.381	5570.653	134.4	121	4.559999943	3.4	2027	1	0.2	400
3	20160601	332.466	2374.922	134.4	121	4.559999943	3.4	561	0.8889	0.1	3200
7	20160601	1280.273	6866.968	134.4	121	4.559999943	3.4	53993	0	0	0
8	20160601	127.677	1987.777	134.4	121	4.559999943	3.4	31801	0.4667	0.17	933.3
9	20160601	1253.5	4281.57	134.4	121	4.559999943	3.4	2130460	0.9362	0.05	17600
10	20160601	1937.331	4505.332	134.4	121	4.559999943	3.4	2154170	0.0429	0.2	400
11	20160601	2081.289	9588.042	134.4	121	4.559999943	3.4	1379	0.253	0.09	2800
12	20160601	111.078	1889.451	134.4	121	4.559999943	3.4	1100	0.6667	0.05	12000
13	20160601	9.962	579.66	134.4	121	4.559999943	3.4	745355	0.3333	0.2	400
14	20160601	342.702	1602.336	134.4	121	4.559999943	3.4	31975	0.6983	0.08	5400
15	20160601	857.975	12729.672	134.4	121	4.559999943	3.4	45197	1	0.2	400
16	20160601	134.589	1328.397	134.4	121	4.559999943	3.4	29466	0	0	0
17	20160601	2205.49	14036.124	134.4	121	4.559999943	3.4	579903	0.1675	0.1	2200
18	20160601	1311.441	10691.473	134.4	121	4.559999943	3.4	802681	0.5385	0.13	933.3
19	20160601	35.665	10498.059	134.4	121	4.559999943	3.4	85	1	0.125	1600
20	20160601	695.517	6615.566	134.4	121	4.559999943	3.4	10349	1	0.2	400
21	20160601	50.334	1613.217	134.4	121	4.559999943	3.4	2107	0.2679	0.1	2400
22	20160601	73.373	927.944	134.4	121	4.559999943	3.4	11463	0.0526	0.2	800
24	20160601	32.404	774.337	134.4	121	4.559999943	3.4	29118	0	0	0
25	20160601	824.682	7795.517	134.4	121	4.559999943	3.4	322945	0.4615	0.13	1200
26	20160601	9860.74	29205.32	134.4	121	4.559999943	3.4	10082	0.5714	0.1	1600
27	20160601	601.57	4503.095	134.4	121	4.559999943	3.4	576	0.8571	0.13	2400
28	20160601	49639.53	24860.754	134.4	121	4.559999943	3.4	662556	0.0571	0.15	800
29	20160601	739.296	2724.315	134.4	121	4.559999943	3.4	150926	0.5	0.15	800
30	20160601	841.644	5557.926	134.4	121	4.559999943	3.4	844	0.1111	0.2	400
31	20160601	191.227	4235.907	134.4	121	4.559999943	3.4	2130473	0.6786	0.09	7600
32	20160601	632.964	7468.108	134.4	121	4.559999943	3.4	2501	0.375	0.17	600
33	20160601	170.017	1571.161	134.4	121	4.559999943	3.4	113	0.3333	0.17	600
34	20160601	56.141	6190.759	134.4	121	4.559999943	3.4	82	0.7143	0.14	2000
35	20160601	125.044	1222.171	134.4	121	4.559999943	3.4	53170	1	0.15	800
36	20160601	1410.665	5110.695	134.4	121	4.559999943	3.4	24	0.5263	0.1	4000
